# Supplementary material for: The AERO System: A 3D-Like Approach for Recording Gene Expression Patterns in the Whole Mouse Embryo
Source: PLoS One. 2013 Oct 16;8(10):e75754. doi: 10.1371/journal.pone.0075754 (PMC3797748; doi:10.1371/journal.pone.0075754)
Supplement: Table S1 — Expression patterns of the analyzed genes. The expression patterns of 191 genes are annotated. (XLSX) [file pone.0075754.s001.xlsx]

## Sheet: Sheet1
Gene Symbol	Gene ID	Limb Bud			Somite			Tail Bud			Heart			Liver			Pharyngeal arch			Eye			External Genitalia			Olfactory Placode			Otic Pit			BRAIN			SPINAL CORD
		E9.5	E10.5	E11.5	E9.5	E10.5	E11.5	E9.5	E10.5	E11.5	E9.5	E10.5	E11.5	E9.5	E10.5	E11.5	E9.5	E10.5	E11.5	E9.5	E10.5	E11.5	E9.5	E10.5	E11.5	E9.5	E10.5	E11.5	E9.5	E10.5	E11.5	E9.5	E10.5	E11.5	E9.5	E10.5	E11.5
Aes	14797	y	y	y	y	y	y				y	y		y	y	y			y		y	y		y		y	y	y		y	y	y	y	y
Alx4	11695	y	y	y
Ankrd1	107765				y	y	y				y	y	y
Ankrd15	107351		y	y		y															y
Arid3a	13496	y	y	y	y	y	y				y	y									y	y
Atf1	11908	y	y	y								y	y				y	y	y				y		y
Atoh1	11921						y					y																				y	y	y	y	y	y
Bach1	12013	y	y	y								y					y		y
Barhl1	54422										y	y																					y	y	y	y	y
Barx1	12022
Btg2	12227				y	y		y	y	y
Carm1	59035	y	y	y	y	y	y										y	y	y							y	y	y					y	y
Cbfa2t1h	12395		y	y																				y									y	y	y	y	y
Cdk4	12567	y	y	y	y	y	y											y	y													y	y	y
Cdx2	12591							y	y
Cebpa	12606		y
Cited1	12705		y	y				y	y	y	y	y	y		y	y	y	y			y	y
Cnbp1	12785	y	y	y	y	y	y									y	y	y
Creb3	12913			y							y	y						y	y
Csda	56449	y	y	y	y	y	y				y				y	y	y	y	y	y	y	y			y	y	y	y	y	y	y	y	y
Ctbp2	13017	y	y	y														y						y
Dlx2	13392	y	y	y													y	y	y													y	y	y
Dlx3	13393	y	y	y													y	y	y
Dlx4	13394	y	y	y
Dlx5	13395	y	y	y												y	y	y	y					y	y		y	y		y	y			y
Dmrt2	226049			y	y	y	y												y
Dmrtc2	71241			y							y	y	y						y						y
E130309B19Rik	243187																			y	y	y										y	y	y	y	y	y
Ebf1	13591		y	y		y	y																										y	y		y	y
Egr1	13653			y	y	y	y				y	y										y
Elavl2	15569				y	y	y																									y	y	y	y	y	y
Ell2	192657	y	y	y									y						y		y	y							y	y	y
Emx2	13797	y	y	y		y	y											y	y													y	y	y
En1	13798	y			y	y	y					y	y					y														y	y
En2	13799																															y	y
Eomes	13813			y																												y	y	y
Epas1	13819	y	y
Etv5	104156	y	y	y	y	y	y	y	y	y	y	y					y	y	y	y	y	y		y	y	y	y	y	y	y	y	y	y
Evx2	14029			y																			y	y
Eya2	14049					y	y																													y	y
Fhl2	14200										y	y	y
Fli1	14247		y	y	y	y	y										y	y	y		y	y					y			y
Foxb1	64290		y	y				y
Foxc2	14234			y	y	y	y	y	y	y								y	y		y	y
Foxd1	15229		y	y	y	y	y												y
Foxp4	74123		y	y	y	y	y											y	y		y	y								y	y			y
Fus	233908		y	y		y	y											y	y		y	y		y									y	y
Fusip1	14105	y	y	y	y	y	y										y	y	y	y	y	y					y			y		y	y	y
Gata1	14460										y				y	y
Gata2	14461			y																	y	y		y	y	y	y	y	y	y	y	y	y	y
Gata6	14465													y	y	y
Gbx2	14472	y	y	y														y														y	y	y	y	y	y
Gli1	14632	y	y	y	y	y	y										y	y	y	y	y	y		y	y	y	y	y	y	y	y
Gli2	14633		y	y
Gli3	14634	y	y	y		y	y											y	y						y				y	y	y	y	y	y	y	y	y
Gsc	14836		y	y		y												y	y
Hand1	15110											y		y	y		y
Hand2	15111	y	y	y							y						y	y	y
Hes1	15205	y	y	y		y		y	y	y								y		y	y	y					y	y		y	y		y	y
Hes3	15207																															y	y		y	y	y
Hes5	15208																									y	y					y	y	y	y	y	y
Hey1	15213		y	y				y	y	y																y	y	y		y	y			y	y	y	y
Heyl	56198				y	y	y	y	y	y																									y	y	y
Hmgcs1	208715			y																		y												y		y	y
Hnrpab	15384	y	y	y	y	y									y			y			y				y						y	y	y	y		y	y
Hoxa10	15395			y			y					y
Hoxa11	15396	y	y	y
Hoxa7	15404	y	y	y	y	y	y																									y				y	y
Hoxa9	15405	y	y	y																																y	y
Hoxb1	15407	y						y	y																							y	y	y	y
Hoxb13	15408			y					y	y
Hoxb5	15413	y	y																																y	y	y
Hoxc10	209448	y	y	y	y	y	y	y	y	y																									y	y	y
Hoxc5	15424	y	y	y	y	y	y		y	y																									y
Hoxc6	15425	y	y	y	y	y	y																												y	y	y
Hoxd10	15430	y	y	y					y															y	y											y	y
Hoxd12	15432		y	y				y																y	y										y
Hoxd3	15434				y	y	y		y	y
Hoxd4	15436	y	y	y	y	y	y					y												y											y	y	y
Hoxd9	15438	y	y	y		y																															y
Hspcb	15516	y	y	y	y	y	y						y			y	y	y	y		y	y										y	y	y
Idb3	15903	y	y	y	y	y	y				y	y			y	y	y	y		y	y	y	y	y	y					y	y	y	y	y	y	y	y
Ing3	71777																				y			y
Irx1	16371					y	y		y	y							y				y	y							y	y	y	y	y	y
Irx2	16372																y			y	y
Irx3	16373	y	y	y														y	y	y	y	y										y	y	y	y	y
Irx5	54352	y	y	y													y	y	y	y	y	y			y
Isl1	16392				y	y	y										y	y						y	y							y	y		y	y	y
Isl2	104360	y	y	y																												y	y		y	y	y
Jarid2	16468	y	y	y			y										y	y				y		y					y	y	y	y	y		y	y	y
Khdrbs1	20218	y	y	y	y	y	y								y	y		y	y						y							y	y	y
Klf6	23849				y	y	y				y	y
Lbxcor1	207667																																	y		y	y
Lef1	16842	y	y	y	y	y	y	y	y									y	y					y									y	y
Lhx1	16869																																y	y		y	y
Lhx2	16870	y	y	y													y	y		y	y	y					y			y		y	y	y		y	y
Lhx8	16875																	y	y
Lmo2	16909	y	y	y				y		y						y						y			y	y	y	y					y	y
Lmo4	16911	y	y	y	y	y	y										y	y	y	y	y	y		y	y	y			y	y	y
Lmx1a	110648						y																						y	y	y	y	y	y	y	y	y
Lmx1b	16917	y	y	y		y	y													y	y	y										y	y	y
Mbd2	17191	y	y	y
Mcm2	17216	y	y	y																					y							y	y	y	y		y
Meis1	17268	y	y	y	y	y	y											y	y	y	y	y		y	y
Meox1	17285		y	y	y	y	y		y	y												y
Meox2	17286		y	y	y	y	y								y			y	y
Mllt3	70122		y	y				y	y	y								y	y					y	y										y	y
Mrg1	17536	y	y	y	y	y	y										y	y	y								y			y	y	y	y	y			y
Msx1	17701	y	y	y													y	y	y						y								y	y	y	y	y
Msx2	17702	y	y	y													y	y							y						y	y	y	y	y	y
Mycn	18109	y	y	y	y	y	y										y	y	y	y	y	y										y	y	y
Myf5	17877		y	y	y	y	y										y
Myog	17928			y	y	y	y												y			y
Ncor2	20602	y	y	y	y	y	y	y	y	y							y	y	y				y	y										y		y
Ndn	17984		y	y	y	y	y				y	y					y	y	y	y	y	y												y			y
Ndnl2	66647		y	y			y	y	y	y	y	y					y	y					y
Nfatc4	73181	y	y	y	y	y	y										y	y	y		y
Nfia	18027	y	y	y																y	y						y			y				y			y
Nfil3	18030	y	y	y	y	y	y	y	y	y		y
Nhlh2	18072				y	y	y																			y	y					y	y		y	y	y
Nol1	110109	y	y	y	y	y	y										y	y	y			y		y	y							y	y	y			y
Nr1h4	20186				y			y			y	y	y	y				y		y			y			y			y
Nr2f2	11819	y	y	y	y	y	y							y	y			y	y			y										y	y	y
Nrarp	67122							y	y	y																							y	y	y	y	y
Onecut1	15379					y	y					y																								y	y
Osr2	107587		y	y														y	y		y	y
Otx2	18424			y														y			y			y								y	y	y
Pax1	18503		y	y	y	y	y												y
Pax3	18505	y	y	y	y	y	y											y	y													y	y	y	y	y	y
Pax6	18508																			y	y	y										y	y	y	y	y	y
Pax9	18511		y	y	y	y	y												y								y			y
Pbx2	18515	y	y	y	y	y	y										y	y	y	y	y	y
Pdlim1	54132	y		y		y	y				y	y		y			y	y	y	y	y	y				y	y	y	y	y	y						y
Pdlim4	30794	y	y	y	y	y	y	y	y	y		y	y				y	y	y			y		y	y	y	y		y	y
Peg3	18616	y	y	y	y	y	y				y	y	y	y	y	y	y	y	y	y	y	y				y	y		y	y
Phf12	268448		y	y	y	y	y										y	y	y
Phf21b	271305
Phf5a	68479	y	y	y	y	y	y									y	y	y	y						y	y	y	y	y	y	y			y
Pitx1	18740	y	y	y														y	y
Pitx3	18742	y	y	y		y	y														y	y
Pknox2	208076		y	y	y	y	y												y							y	y	y	y	y	y
Pnrc1	108767			y
Polr2e	66420	y	y	y	y	y											y	y	y								y	y	y	y	y
Pou2f2	18987			y			y									y						y													y	y	y
Pou3f1	18991											y	y				y	y	y								y	y		y	y		y	y	y	y	y
Pou3f4	18994						y						y																			y	y	y	y	y	y
Pou4f2	18997				y	y	y																										y	y	y	y	y
Prdm1	12142	y	y	y		y	y											y	y					y	y
Prox1	19130										y	y	y				y			y	y	y															y
Prrx1	18933	y	y	y	y	y	y										y	y	y		y	y		y	y	y	y		y	y
Rqcd1	58184		y	y		y	y					y					y	y	y	y	y					y	y		y	y
Runx1	12394			y							y	y	y					y								y	y
Runx2	12393		y	y																		y
Ruvbl1	56505	y	y	y	y	y	y					y			y	y	y	y	y				y	y			y	y		y	y
Ruvbl2	20174	y	y	y	y	y	y										y	y	y	y	y	y	y			y	y	y	y	y	y
Sall3	20689	y	y	y			y	y	y	y		y						y	y	y															y	y	y
Sall4	99377	y	y	y				y	y	y	y	y	y				y	y	y	y				y	y	y	y		y	y		y
Scx	20289	y	y	y		y	y											y								y	y		y	y
Sdccag33	110796		y	y		y	y											y	y
Six1	20471	y	y	y	y	y	y	y									y	y	y					y	y	y	y								y	y	y
Smarca4	20586	y	y	y	y	y					y			y	y	y	y	y	y	y	y	y	y	y		y	y		y	y
Smarce1	57376	y	y	y	y	y	y				y	y					y	y	y	y		y	y			y	y	y	y	y	y	y	y	y
Smyd1	12180			y	y	y	y				y	y	y						y
Snip1	76793			y								y					y	y	y							y			y
Sox9	20682	y	y	y	y	y	y										y	y	y			y			y	y	y		y	y	y	y	y	y	y	y	y
Sp6	83395	y	y	y													y	y									y			y
Sp8	320145	y	y	y				y	y								y	y						y		y	y		y	y
Spdef	30051										y	y								y
Spic	20728											y												y
Strap	20901	y	y	y	y	y	y								y		y	y	y		y	y					y	y			y	y	y	y			y
Taf1	270627	y	y	y					y								y	y	y		y	y		y	y							y	y	y
Tbx15	21384	y	y	y															y												y	y	y	y
Tbx18	76365		y	y							y	y							y					y
Tbx2	21385	y	y	y		y	y										y	y	y	y		y				y		y	y	y	y
Tbx3	21386	y	y	y	y	y	y				y	y					y	y			y	y	y	y	y				y	y	y
Tcf7	21414	y	y	y	y	y	y										y	y	y	y	y	y			y		y	y		y	y
Tcf7l2	21416		y	y																												y	y	y
Tead2	21677	y	y	y	y	y	y										y	y		y		y
Thoc4	21681	y	y	y		y	y										y	y	y		y	y		y	y			y			y	y	y	y		y	y
Trp63	22061	y	y	y													y	y				y					y			y
Tsc22d1	21807		y	y	y	y	y					y					y	y	y	y	y	y										y	y	y	y	y	y
Wwtr1	97064			y	y	y	y											y	y													y
Ybx1	22608	y	y	y	y	y	y		y								y	y	y	y	y	y		y										y
Zfp219	69890		y	y			y										y	y	y	y	y	y		y	y	y	y		y	y	y	y	y	y	y	y	y
Zfp238	30928		y	y	y	y	y	y	y	y								y	y		y	y										y	y	y	y	y	y
Zfp385	29813	y	y	y														y		y	y	y				y	y		y	y		y	y	y
1700023B02Rik	66935	y	y	y
4932411N23Rik	237029										y	y										y	y		y				y	y	y
4933406N12Rik	74434										y	y	y							y	y	y	y	y
